# Supplementary material for: Strain-Specific Therapeutic Potential of Lactiplantibacillus plantarum: A Systematic Scoping Review
Source: Nutrients. 2025 Mar 27;17(7):1165. doi: 10.3390/nu17071165 (PMC11990516; doi:10.3390/nu17071165)
Supplement: Supplementary file 1 [file nutrients-17-01165-s001.zip]

Archive with 1 entries (1 files):
- nutrients-3511507-supplementary.pdf
